# Supplementary material for: Ensuring HbA1c Accuracy and Variant Detection in Hemoglobin G-Coushatta and Queens Using Variant Mode Analysis
Source: Diagnostics (Basel). 2026 Apr 28;16(9):1320. doi: 10.3390/diagnostics16091320 (PMC13163505; doi:10.3390/diagnostics16091320)
Supplement: Supplementary file 1 [file diagnostics-16-01320-s001.zip]

Archive with 1 entries (1 files):
- diagnostics-4216196-supplementary.pdf
